# Supplementary material for: Examining the role of IgA in a persistent model of Staphylococcus aureus colonization
Source: PLoS Pathog. 2026 Jan 28;22(1):e1013924. doi: 10.1371/journal.ppat.1013924 (PMC12867330; doi:10.1371/journal.ppat.1013924)
Supplement: S1 Table — Data are presented as medians with lower and upper limits corresponding to the 25th and 75th percentiles (interquartile range). (XLSX) [file ppat.1013924.s001.xlsx]

## Sheet: S1 Table
S1 Table: Raw data and statistical analyses for experiments shown in Fig. 1. Weekly bacterial loads expressed as log10​ CFU in nasal swabs and log10 CFU per gram in feces for WU1 and Δspa strains in C57BL/6J and Ighsec−/−mice. Data are presented as medians with lower and upper limits corresponding to the 25th and 75th percentiles (interquartile range).
Swab/Log10(CFU)													Feces/Log10(CFU/g)
	WU1/ C57BL6J			∆spa/C57BL6J			WU1/Ighsec-/-			∆spa /Ighsec-/-			WU1/ C57BL6J			∆spa/C57BL6J			WU1/Ighsec-/-			∆spa /Ighsec-/-
Week	Median	Upper limit	Lower limit	Median	Upper limit	Lower limit	Median	Upper limit	Lower limit	Median	Upper limit	Lower limit	Median	Upper limit	Lower limit	Median	Upper limit	Lower limit	Median	Upper limit	Lower limit	Median	Upper limit	Lower limit
1	2.76684	3.87085	1.81954	2.57509	2.90576	2.09774	2.15761	2.58659	1.43136	1.19011	2.18399	0.0477121	6.09217	6.45194	5.81291	5.89403	6.19891	5.68879	4.36098	5.40683	3.12494	4.76098	5.08565	3.73246
2	2.66492	3.00173	2.45485	2.50625	3.81572	1.85302	1.69441	2.04139	1.04139	1.34686	2.11157	0	6.06589	6.40369	5.85733	5.8365	6.4693	5.13679	5.37401	5.69001	3.44069	4.62017	5.05141	0
3	2.51808	2.9345	1.98227	2.08395	2.93136	1.33325	1.58978	2.14613	0	1.21244	1.73135	0	6.0108	6.33675	5.62226	5.59502	6.21816	4.86193	4.41479	5.50293	1.94564	3.65383	5.15658	0
4	2.60152	3.00903	2.09691	1.99782	2.75143	1.00795	1.16723	1.89763	0	0.909772	1.64419	0	6.09506	6.62226	5.11568	5.18656	6.47415	4.10812	3.86383	4.86421	2.45642	3.77171	4.76611	0
5	2.51808	2.9345	1.98227	2.06029	2.40721	1.25091	0.995613	2.06446	0.30103	1.29664	1.86755	0	6.47431	6.60206	5.54158	5.18663	6.02392	3.89642	4.92437	5.45939	3.57675	4.63136	5.42105	0
6	2.46214	2.74819	2.14613	1.75814	2.35454	0.864727	0.995613	2.06446	0.30103	0.928666	1.90539	0	6.09147	6.93785	5.63202	5.2063	5.86513	3.42056	4.33003	5.6218	1.57675	3.78961	4.75707	0
8	2.09489	2.7796	1.07918	1.10874	1.85465	0	1.31059	2.81954	0.30103	0.928666	1.90539	0	6.15052	6.5721	5.68638	4.79207	5.41062	0.326962	3.84646	5.23888	2.84739	3.64622	4.64437	0
12	2.16723	2.716	1.5563	0.84062	2.55231	0	1.14613	1.68124	0.60206	0	1.87327	0	5.61343	6.10914	4.93305	3.75084	5.58382	0	3.38478	4.66756	2.47173	1.34319	4.19193	0
