# Supplementary material for: Examining the role of IgA in a persistent model of Staphylococcus aureus colonization
Source: PLoS Pathog. 2026 Jan 28;22(1):e1013924. doi: 10.1371/journal.ppat.1013924 (PMC12867330; doi:10.1371/journal.ppat.1013924)
Supplement: S2 Table — (XLSX) [file ppat.1013924.s002.xlsx]

## Sheet: S2 Table
			S2 Table: Raw data and statistical analyses for experiments shown in Fig. 2. Mean ± SD of IgA binding to S. aureus strains measured by ELISA.
			Newman and isogenic strains			WU1, and isogenic variants
			Strain	Mean	SD	Strain	Mean	SD
			Newman	0.71	0.02	WU1	1.05	0.12
			spaKK	0.65	0.07	∆spa	0.44	0.05
			spaAA	0.29	0.02	∆spa∆sbi	0.4	0.04
			SpaKKAA	0.27	0.05	∆spa(pspa)	0.92	0.04
