# Supplementary material for: Examining the role of IgA in a persistent model of Staphylococcus aureus colonization
Source: PLoS Pathog. 2026 Jan 28;22(1):e1013924. doi: 10.1371/journal.ppat.1013924 (PMC12867330; doi:10.1371/journal.ppat.1013924)
Supplement: S3 Table — (XLSX) [file ppat.1013924.s003.xlsx]

## Sheet: S3 Table
S3 Table: Raw data and statistical analyses for experiments shown in Fig. 3. Serum immunoglobulin levels (IgM, IgG, IgG1, IgG2b, IgG2c; mean ± SD) measured at 4 and 12 weeks after infection with S. aureus WU1 or the isogenic Δspa mutant in C57BL/6J and IgA-deficient (Ighasec−/−) mice.
	WU1/ C57BL6J		∆spa/C57BL6J		WU1/Ighsec-/-		∆spa /Ighsec-/-
Weeks	4	12	4	12	4	12	4	12
IgM	5200±4403	20800±17614	14080±14640	39680±27945	52800±33822	60800±27152	51840±30833	25600±18841
IgG	46667±4423	7333±9253	9440±9066	25600±18841	7600±7590	12800±5925	2920±2048	18560±13973
IgG1	2200±2287	4150±4794	740±992	640±936	38±52	3425± 2126	100±141	145±53
IgG2b	2200± 2287	2100± 2372	6840± 8045	10640 ±9176	2900± 1707	9000± 7928	2133±1058	1866±1059
IgG2c	3600± 2359	1850± 2511	9520± 11203	12640 ±15410	12800±8888	19200±14912	14756±15425	20622±18321
