# Supplementary material for: Examining the role of IgA in a persistent model of Staphylococcus aureus colonization
Source: PLoS Pathog. 2026 Jan 28;22(1):e1013924. doi: 10.1371/journal.ppat.1013924 (PMC12867330; doi:10.1371/journal.ppat.1013924)
Supplement: S4 Table — (XLSX) [file ppat.1013924.s004.xlsx]

## Sheet: S4 Table
	S4 Table: Raw data and statistical analyses for experiments shown in Fig. 4. Mean ± SD values of S. aureus survival in freshly drawn blood from B6J.µMT mice incubated with sera from C57BL/6J or IgA-deficient (Ighasec-/-) mice, with or without cytochalasin D (CD). treatment. Data indicate opsonophagocytic killing activity of sera following WU1 or Δspa exposure compared to naïve controls.
	C57BL/6J			Ighasec-/-			C57BL/6J (+CD)			Ighasec-/- (+CD)
	Naïve	WU1	∆spa	Naïve	WU1	∆spa	Naïve	WU1	∆spa	Naïve	WU1	∆spa
	5.4±0.20	5.3±0.10	4.9±0.23	5.4±0.17	4.7±0.18	4.2±0.14	5.5±0.01	5.3±0.03	5.01±0.14	5.2±0.20	5.4±0.25	5.28±0.3
