# Supplementary material for: Examining the role of IgA in a persistent model of Staphylococcus aureus colonization
Source: PLoS Pathog. 2026 Jan 28;22(1):e1013924. doi: 10.1371/journal.ppat.1013924 (PMC12867330; doi:10.1371/journal.ppat.1013924)
Supplement: S5 Table — Median S. aureus CFU (log10). (XLSX) [file ppat.1013924.s005.xlsx]

## Sheet: S5 Table
	S5 Table: Raw data and statistical analyses for experiments shown in Fig. 5. Bacterial colonization and serum antibody responses following intranasal immunization with SpA* or adjuvant control in C57BL/6J and IgA-deficient (Ighasec-/-) mice. Median S. aureus CFU (Log10) recovered from nasal swabs and fecal are shown at indicated weeks, with upper and lower limits. Serum IgG1 and IgG2c titers (mea…
	Swab/Log10(CFU)													Feces/Log10(CFU/g)												Antibody titers
		Adjuvant/ C57BL6J			Spa*/C57BL6J			Adjuvant/Ighsec-/-			Spa*/Ighsec-/-			Adjuvant/ C57BL6J			Spa*/C57BL6J			Adjuvant/Ighsec-/-			Spa*/Ighsec-/-			Isotype	Spa*/C57BL6J		Spa*/Ighsec-/-
	Week	Median	Upper limit	Lower limit	Median	Upper limit	Lower limit	Median	Upper limit	Lower limit	Median	Upper limit	Lower limit	Median	Upper limit	Lower limit	Median	Upper limit	Lower limit	Median	Upper limit	Lower limit	Median	Upper limit	Lower limit	IgG1	392687±66150		98201±22173
	1	1.81501	2.21219	1.11394	1.47736	2.15145	0.0477121	1.79934	2.38021	0.477121	1.07918	1.87612	0.0954242	5.57987	5.79395	5.03572	4.86984	5.73583	3.29718	5.4427	6.50786	4.98227	5	5.80257	0.815836	IgG2c	5953±1790		36441±9123
	3	1.85396	2.16435	0.845098	1.57918	2.41012	0	0.954243	2.28103	0	0	1.45468	0	5.49823	6.64345	4.16386	4.97228	6.04758	2.76134	5.02896	6.11539	4.73676	4.50515	5.48024	0
	5	1.06029	1.5563	0	1.60953	2.21048	0.0477121	1.93952	2.48855	1.4624	0	1.66709	0	5.23856	6.34146	4.59424	5.03502	5.75003	2.572	5.37599	5.58567	5.1	0	4.18889	0
	7	2.04866	3.2	1.04139	1.22742	1.88371	0	1.57978	2.01284	0	0	1.03236	0	5.26708	6.284	4.30103	3.08333	5.43884	0	4.78221	5.46529	2.43012	0	4.3909	0
	9	0.389076	1.59106	0	1.29885	2.04161	0	1.79934	2.0569	1.07918	0	1.4654	0	5.74364	6.22185	5.22848	3.01681	5.97885	0	4.90502	5.31742	4.12803	0	4.36479	0
	10	1.06517	2.03342	0	0	2.31632	0	1.20412	1.82607	0	0	1.17324	0	5.05382	5.69897	3.97197	3.04662	5.09038	0	4.37566	4.86872	3.2	0	3.59312	0
	12	1.72696	2.6548	0.69897	0.477121	1.85401	0	1.5682	3.1	0	0	0.481648	0	5.36925	6.1107	3.727	1.37285	4.27704	0	4.27141	5.7	3.10689	0	2.32848	0
